# Supplementary material for: Failure of DNA double-strand break repair by tau mediates Alzheimer’s disease pathology in vitro
Source: Commun Biol. 2022 Apr 13;5:358. doi: 10.1038/s42003-022-03312-0 (PMC9008043; doi:10.1038/s42003-022-03312-0)
Supplement: Supplementary file 4 — Supplementary Data 1 [file 42003_2022_3312_MOESM4_ESM.xlsx]

## Sheet: Fig.1 b. g, h
	γH2Ax(hippocampus)	Map2/rh2Ax(cortex)	rh2Ax(wihite matter)
CTL	2	1	0
CTL	20	4	23
CTL	66	0	312
CTL	12	2	228
CTL	48		168
CTL	50		872
CTL	100		816
AD	308		352
AD	136	73	904
AD	240	18	408
AD	108	58	108
AD			720

## Sheet: Fig.2 b, d, e, f
	50μM ETO (hrs)	γH2Ax / Histone H3			50μM ETO (hrs)	olive tail moment		50μM ETO (hrs)	Tau1/GAPDH	AT8/GAPDH	Tau1/H3	AT8/H3
	0	1			0	4.94841		0	1	1	1	1
	0	1			0	3.07549		0	1	1	1	1
	0	1			0	2.45039		0	1	1	1	1
	0	1			0	1.31251		0	1	1	1	1
	0	1			0	1.19818		0	1	1	1	1
	0.5	1.26786			0	27.5493		0.5	1.07791	0.973341	0.949733	1.00531
	0.5	1.35481			0	2.92248		0.5	0.899628	1.28601	1.36062	1.14052
	0.5	2.75603			0	4.53743		0.5	0.915473	1.27525	1.00813	1.50076
	0.5	1.47374			0	50.6594		0.5	1.3651	0.957965	1.86485	0.944383
	0.5	1.08261			0	3.39694		0.5	0.406279	0.953612	0.484149	0.768689
	3	4.65374			0	5.21806		3	0.863981	0.769212	1.56723	1.51507
	3	4.55022			0	23.3202		3	0.858578	1.26255	2.28944	2.10166
	3	4.03024			0	4.44319		3	0.932977	1.88909	0.876735	1.16124
	3	5.81832			0	3.44281		3	0.871536	1.34307	1.04889	0.865796
	3	14.7784			0	37.1717		3	4.62066	1.05174	1.03982	0.779813
	6	3.03638			0	42.8028		6	0.857086	0.67477	1.46913	1.23979
	6	3.2857			0	44.4123		6	1.03977	1.25705	2.14683	1.69348
	6	3.51674			0	3.90727		6	1.25915	1.78999	1.2335	1.11563
	6	4.02232			0	3.49975		6	1.56182	1.5304	2.0323	1.1362
	6	14.5625			0	3.17919		6	5.95982	0.92654	1.04447	0.674537
	24	0.55438			0	39.9662		24	1.10009	0.7336	0.887629	0.674398
	24	1.38268			0	0.781014		24	1.0712	1.64796	1.2542	0.971976
	24	1.0759			0	3.21721		24	1.29927	1.92525	0.731217	1.31025
	24	1.19929			0	0.970974		24	2.35159	1.6376	1.41931	1.24036
	24	1.93314			0	5.01886		24	0.0655756	0.87847	1.9386	1.27573
					0	1.20284
					0	33.7205
					0	5.12521
					0	0.868672
					0	1.19073
					0	0.900573
					0	3.05708
					0	0.8696
					0	0.616061
					0	1.05174
					0	1.24693
					0	0.999904
					0	53.5913
					0	3.20899
					0	33.8534
					0	3.39742
					0	0.992287
					0	1.03544
					0	25.1272
					0	17.8057
					0	1.02156
					0	0.855026
					0	0.750601
					0	34.8994
					0	3.95313
					0	28.3228
					0	34.604
					0	47.4446
					0	2.83425
					0	2.07321
					0	31.1335
					0	1.92797
					0	5.16467
					0	58.3038
					0	24.3127
					0	45.667
					0	29.9436
					0	0.129613
					0	0.284035
					0	3.32061
					0	27.7155
					0	22.6323
					0.5	59.5822
					0.5	46.3084
					0.5	35.8799
					0.5	28.6177
					0.5	0.230866
					0.5	19.6599
					0.5	37.5335
					0.5	44.4496
					0.5	34.4991
					0.5	39.18
					0.5	27.5172
					0.5	40.2629
					0.5	49.0253
					0.5	33.0648
					0.5	38.6716
					0.5	34.6789
					0.5	35.6491
					0.5	46.3287
					0.5	39.5698
					0.5	27.2279
					0.5	22.8874
					0.5	44.7406
					0.5	3.02314
					0.5	52.1016
					0.5	11.2881
					0.5	25.9736
					0.5	41.9204
					0.5	43.7526
					0.5	33.5041
					0.5	44.911
					0.5	40.4867
					3	79.2227
					3	45.765
					3	41.8439
					3	44.5164
					3	62.1615
					3	35.4678
					3	39.8338
					3	40.5224
					3	56.7026
					3	41.6643
					3	48.365
					3	25.9259
					3	25.9501
					3	38.0522
					3	35.9277
					3	48.5967
					3	31.1967
					3	79.2227
					3	45.765
					3	41.8439
					3	44.5164
					3	62.1615
					3	35.4678
					3	39.8338
					3	40.5224
					3	56.7026
					3	41.6643
					3	48.365
					3	25.9259
					3	25.9501
					3	38.0522
					3	35.9277
					3	48.5967
					3	31.1967
					3	78.2061
					3	41.6731
					3	107.598
					3	40.5991
					3	53.4642
					3	95.7103
					3	35.9346
					3	67.1137
					3	32.888
					3	39.8993
					3	43.5296
					3	97.767
					3	37.2169
					3	43.6844
					3	50.6432
					3	43.4898
					3	44.7769
					3	83.9772
					3	79.7845
					3	67.4786
					3	93.6384
					3	33.5412
					6	33.5412
					6	11.5722
					6	10.2262
					6	45.9553
					6	31.0436
					6	88.8146
					6	63.4582
					6	33.0049
					6	28.1597
					6	13.92
					6	48.2903
					6	52.0808
					6	50.3538
					6	0.569369
					6	12.9373
					6	70.377
					6	10.6245
					6	3.79256
					6	0.176994
					6	28.432
					6	2.8629
					6	46.0156
					6	1.28307
					6	38.8269
					6	0.862953
					6	21.8624
					6	13.8661
					6	40.0424
					6	21.7643
					6	50.9691
					6	0.143932
					6	40.3139
					6	37.3185
					6	6.14653
					6	46.9738
					6	44.5462
					6	31.1001
					6	31.3131
					6	126.102
					6	7.8719
					6	25.5341
					6	0.670925
					6	27.3531
					6	0.705263
					6	0.0276913
					6	33.1737
					6	25.4367
					6	58.4954
					6	55.8062
					6	49.0253
					6	0.0310905
					6	0.00114094
					6	0.125337
					6	18.9554
					6	42.6599
					6	32.832
					6	95.2864
					6	30.0906
					6	26.5542
					6	24.7323
					6	28.1531
					6	24.6709
					24	23.9133
					24	23.9401
					24	79.9779
					24	8.20163
					24	6.31173
					24	11.8802
					24	30.9847
					24	39.4962
					24	44.337
					24	23.4215
					24	54.2462
					24	76.7918
					24	51.144
					24	54.0554
					24	49.0529
					24	40.4311
					24	85.3161
					24	60.0089
					24	35.5274
					24	42.7668
					24	10.5865
					24	8.77074
					24	8.08349
					24	10.5139
					24	63.7716
					24	43.4704
					24	56.0131
					24	77.9943
					24	51.2364
					24	34.051
					24	19.5222
					24	45.3655
					24	79.6505
					24	66.1577
					24	10.2927
					24	8.95475
					24	4.68295
					24	5.13318
					24	42.4313
					24	35.3878
					24	17.9042
					24	31.4696

## Sheet: Fig.3 b,c,d
	ETO, 6hr	γH2Ax positive neuron / DAPI (%)			0h-posi+posi	6h-posi+posi	0h-posi+nega	6h-posi+nega	0h-nega+posi	6h-nega+posi		6hr ETO	Tau1 intensity/DAPI
	0μM	0		posi+posi	0	54.5455						0μM	15.0916
	0μM	28.125		posi+posi	0	62.5						0μM	18.4718
	0μM	10.8696		posi+posi	0	100						0μM	17.6418
	0μM	17.2414		posi+posi	13.7931	92.8571						0μM	18.1122
	0μM	25.8065		posi+posi	9.67742	108.696						50μM	33.1869
	50μM	54.5455		posi+posi		61.7647						50μM	53.693
	50μM	62.5		posi+posi		62.9032						50μM	55.1825
	50μM	100		posi+nega			0	0
	50μM	100		posi+nega			28.125	0
	50μM	100		posi+nega			10.8696	0
	50μM	61.7647		posi+nega			3.44828	7.14286
	50μM	69.3548		posi+nega			16.129	13.0435
				posi+nega				0
				posi+nega				6.45161
				nega+posi					0	0
				nega+posi					6.25	25
				nega+posi					0	0
				nega+posi					0	0
				nega+posi					3.22581	0
				nega+posi						0
				nega+posi						0

## Sheet: Fig.4 b
	ETO	Intensity in DAPI
	0	8.03414
	0	11.4274
	0	9.14511
	50	26.3326
	50	19.5313
	50	33.5833
	50	42.8124

## Sheet: Fig.5 b,c
		time(hrs)	Number of PLA foci				50μM ETO	PLA foci (Tau1-aTublin) with DAPI
		0	684				0h	0.09
		0	620				0h	0.08
		0	874				0h	0.13
		0	591				0h	0.05
		0	1176				0h	0.05
		0	1044				0h	0.1
		0	831				0h	0.06
		0	968				0h	0.09
		6	2456				0h	0.09
		6	2108				0h	0.1
		6	1936				0h	0.05
		6	1474				0.5h	0.06
		6	2083				0.5h	0.08
		6	2633				0.5h	0.05
		6	5743				0.5h	0.16
		6	5126				0.5h	0.16
		6	5150				3h	0.55
		6	5672				3h	1.07
							3h	0.54
							3h	0.37
							3h	0.42
							3h	0.22
							3h	0.03
							3h	0.03
							3h	0.06
							3h	0.05
							6h	1.05
							6h	1
							6h	0.6
							6h	0.86
							6h	1.12
							6h	0.35
							6h	0.21
							6h	0.21
							6h	0.19
							6h	0.24
							6h	0.52
							24h	0.18
							24h	0.09
							24h	0.06
							24h	0.1
							24h	0.16

## Sheet: Fig.6 c,e
		Mouse tau intensity	ratio			30min	γh2Ax/ H2Ax
	scr	2.1028	1			scr	1
	scr	2.14358	1			scr	1
	scr	1.71349	1			scr	1
	scr	1.6711	1			sh1	2.96599
	sh1	0.249825	0.130953			sh1	3.49624
	sh1	0.488946	0.256295			sh1	1.88125
	sh1	0.56493	0.296125
	sh1	0.285604	0.149708

## Sheet: Fig.7 c,d,e
		C-aca3/ cap3/βactin	γH2Ax/ βactin				AT8 / βactin
	DMSO	1	0.234961			DMSO	0.486739
	DMSO	1	0.0457001			DMSO	0.700351
	DMSO	1	0.164911			DMSO	0.477957
	DMSO	1	0.115768			DMSO	0.604017
	DMSO	1	0.122723			DMSO	0.0212976
	DMSO	1	0.234387			ETO	0.774901
	DMSO	1	0.296785			ETO	0.87285
	DMSO	1	0.143505			ETO	0.905943
	ETO	3.59136	0.843828			ETO	0.901186
	ETO	9.71556	0.572722			ETO	0.963558
	ETO	4.37986	0.722286			5HPP+ETO	1
	ETO	4.60047	0.532589			5HPP+ETO	1
	ETO	6.13093	0.752406			5HPP+ETO	1
	ETO	2.10221	0.572728			5HPP+ETO	1
	ETO	4.38485	0.623904			5HPP+ETO	1
	ETO	2.44352	0.62925			5HPP	0.667725
	5H+ETO	4.25603	1			5HPP	1.06293
	5H+ETO	14.5386	1			5HPP	0.839758
	5H+ETO	6.06389	1			5HPP	0.715932
	5H+ETO	8.63793	1			5HPP	0.55266
	5H+ETO	8.14843	1
	5H+ETO	3.36945	1
	5H+ETO	6.96838	1
	5H+ETO	4.26645	1
	5H	1.07392	0.252328
	5H	2.42241	0.0785924
	5H	0.484268	0.079861
	5H	1.37379	0.159041
	5H	0.623327	0.0764966
	5H	0.667048	0.0594326
	5H	0.716894	0.197969
	5H	0.253566	0.102878

## Sheet: Suppl.Fig.1 e,f,g,h
		NeuN	Olig2			Iba1			GFAP	GFAP(ratio)
	Cx	0.48	0.13		Cr	0.07		Cx	0.0463415	1
	Cx	0.36	0.13		Cr	0.07		Cx	0.0455531	1
	Cx	0.31	0.18		Cr	0.02		Cx	0.0793991	1
	Hip	0.02	0.11		Cr	0.08		Hip	0.166023	2.90769
	Hip	0.05	0.09		Cr	0.07		Hip	0.144621	2.53286
	Hip	0.03	0.08		Hip	0.02		Hip	0.175365	3.07131
	Wm	0.07	0.44		Hip	0.02		Wm	0.0252366	0.441988
	Wm	0.1	0.43		Hip	0.02		Wm	0.0274725	0.481148
	Wm	0.03	0.56		Wm	0.08		Wm	0.0167173	0.292783
					Wm	0.07
					Wm	0.08

## Sheet: Suppl.Fig.2 a,b
	ETO	Cell viability (%)		ETO-24hrs	Cell viability -24hrs(%)
	0μMETO-30min	90		0μMETO-24hr	83.1325
	0μMETO-30min	87.234		0μMETO-24hr	70.5263
	0μMETO-30min	86		0μMETO-24hr	83.3333
	10μMETO-30min	90		10μMETO-24hr	50.6329
	10μMETO-30min	82.1429		10μMETO-24hr	44.4444
	10μMETO-30min	78.7234		10μMETO-24hr	54.7945
	25μMETO-30min	86.0465		25μMETO-24hr	57.3034
	25μMETO-30min	82.8947		25μMETO-24hr	54.8387
	25μMETO-30min	80		25μMETO-24hr	40.8163
	50μMETO-30min	72.7273		50μMETO-24hr	20.8333
	50μMETO-30min	81.8182		50μMETO-24hr	30.5085
	50μMETO-30min	77.7778		50μMETO-24hr	15.5556

## Sheet: Suppl.Fig.4 b,d
	UV	Tau1-H3K9me3	ratio		time	Tau1-LaminB PLA foci		UV	PLA for AT100-H3K9me3(ratio)
	Mock	0.11	1		0hr	47		Mock	1
	Mock	0.1	1		0hr	75		Mock	1
	Mock	0.1	1		0hr	75		Mock	1
	UV	0.25	2.41935		0.5hrs	31		Mock	1
	UV	0.14	1.35484		0.5hrs	36		UV-10mins	1.31579
	UV	0.22	2.12903		0.5hrs	23		UV-10mins	1.71053
	UV	0.37	3.58065		3hrs	247		UV-10mins	1.18421
	UV	0.21	2.03226		3hrs	264		UV-10mins	1.18421
					3hrs	117		UV-10mins	1.57895
					6hrs	498
					6hrs	361
					6hrs	405
					24hrs	161
					24hrs	350
					24hrs	102
					24hrs	75

[truncated: 2 more sheets: Fig.7 b, Suppl.Fig8 b]
